# Supplementary material for: Comparative Evaluation of Cytotoxic and Apoptotic Effects of Natural Compounds in SH-SY5Y Neuroblastoma Cells in Relation to Their Physicochemical Properties
Source: Molecules. 2025 Apr 13;30(8):1742. doi: 10.3390/molecules30081742 (PMC12029500; doi:10.3390/molecules30081742)
Supplement: Supplementary file 1 [file molecules-30-01742-s001.zip]

Archive with 1 entries (1 files):
- molecules-3511416-supplementary.pdf
